# Supplementary material for: Cold-water coral energy reserves and calcification in contrasting fjord environments
Source: Sci Rep. 2024 Mar 7;14:5649. doi: 10.1038/s41598-024-56280-2 (PMC10920780; doi:10.1038/s41598-024-56280-2)
Supplement: Supplementary file 3 — Supplementary Information 3. [file 41598_2024_56280_MOESM3_ESM.xlsx]

## Sheet: Tabelle1
Station	N	Surface area (cm2)	C:N ratio	Proteins (mg cm-2)	Carbohydrates (mg cm-2)	Lipids (mg cm-2)	Total energy reserves (mg cm-2)	Proteins (J cm-2)	Carbohydrates (J cm-2)	Lipids (J cm-2)	Total energy reserves (J cm-2)	Proteins (mg coral-1)	Carbohydrates (mg coral-1)	Lipids (mg coral-1)	Total energy reserves (mg coral-1)	Proteins (kJ coral-1)	Carbohydrates (kJ coral-1)	Lipids (kJ coral-1)	Total energy reserves (kJ coral-1)
January 2017
F (native)	8	15.88 ± 7.00	7.04 ± 1.40	1.44 ± 0.40	0.41 ± 0.08	0.69 ± 0.38	2.61 ± 0.61	34.44 ± 9.50	7.19 ± 1.34	27.34 ± 14.97	70.54 ± 19.61	24.00 ± 14.27	6.73 ± 2.99	10.02 ± 5.12	42.47 ± 20.01	0.57 ± 0.34	0.12 ± 0.05	0.40 ± 0.20	1.13 ± 0.52
F (novel)	8-9	19.02 ± 8.78	7.13 ± 0.86	1.68 ± 0.32	0.39 ± 0.11	0.98 ± 0.85	2.99 ± 1.10	40.18 ± 7.55	6.81 ± 1.94	38.68 ± 33.52	84.31 ± 39.05	30.63 ± 13.00	7.31 ± 3.65	15.94 ± 11.61	55.49 ± 18.79	0.73 ± 0.31	0.13 ± 0.06	0.63 ± 0.46	1.53 ± 0.56
Ed (native)	7-8	39.80 ± 8.25	9.33 ± 1.43	5.22 ± 1.93	1.00 ± 0.07	2.47 ± 1.36	8.31 ± 2.43	124.75 ± 46.22	17.44 ± 1.25	97.56 ± 53.77	225.38 ± 69.23	206.49 ± 44.08	39.36 ± 7.17	93.57 ± 41.01	334.88 ± 63.25	4.94 ± 1.05	0.69 ± 0.13	3.70 ± 1.62	9.11 ± 2.11
Ed (novel)	10	15.62 ± 3.60	6.42 ± 1.88	3.74 ± 1.01	0.79 ± 0.32	1.68 ± 0.78	6.21 ± 1.77	89.44 ± 24.10	13.78 ± 5.66	66.33 ± 30.87	169.55 ± 50.16	57.15 ± 16.52	11.20 ± 3.04	24.99 ± 9.95	93.77 ± 23.14	1.37 ± 0.39	0.20 ± 0.05	0.99 ± 0.39	2.56 ± 0.64
May 2017
A (native)	10	20.14 ± 7.24	5.77 ± 0.41	1.66 ± 0.38	0.37 ± 0.12	0.63 ± 0.23	2.16 ± 0.67	27.86 ± 9.09	6.42 ± 2.05	24.80 ± 9.28	59.07 ± 18.69	22.35 ± 8.83	7.12 ± 3.19	12.37 ± 6.52	41.84 ± 18.15	0.53 ± 0.21	0.12 ± 0.06	0.49 ± 0.26	1.15 ± 0.52
A (novel)	9-10	15.06 ± 7.34	5.81 ± 0.47	1.17 ± 0.65	0.44 ± 0.23	0.59 ± 0.26	2.22 ± 1.15	27.89 ± 15.60	7.71 ± 3.98	23.49 ± 10.09	59.62 ± 29.94	16.23 ± 7.66	5.94 ± 2.54	9.08 ± 5.06	31.84 ± 15.26	0.39 ± 0.18	0.10 ± 0.04	0.36 ± 0.20	0.86 ± 0.43
B	9	12.01 ± 6.60	6.06 ± 0.48	2.06 ± 1.03	0.54 ± 0.16	0.69 ± 0.20	3.30 ± 1.19	49.31 ± 24.73	9.45 ± 2.87	27.41 ± 7.79	86.18 ± 29.45	21.44 ± 8.29	6.10 ± 2.65	7.68 ± 2.97	35.23 ± 10.11	0.51 ± 0.20	0.11 ± 0.05	0.30 ± 0.12	0.92 ± 0.26
C	9	5.58 ± 1.70	6.68 ± 0.67	4.30 ± 0.85	0.95 ± 0.16	1.35 ± 0.39	6.61 ± 1.17	102.82 ± 20.38	16.69 ± 2.82	53.38 ± 15.30	172.90 ± 31.06	23.06 ± 4.18	5.12 ± 0.79	7.19 ± 1.72	35.37 ± 5.47	0.55 ± 0.10	0.09 ± 0.01	0.28 ± 0.07	0.92 ± 0.14
D	10	14.45 ± 6.86	6.43 ± 0.77	1.21 ± 0.56	0.31 ± 0.13	0.57 ± 0.30	2.09 ± 0.89	28.97 ± 13.42	5.41 ± 2.34	22.55 ± 11.93	56.93 ± 24.33	15.76 ± 7.92	3.92 ± 1.44	6.95 ± 2.21	26.63 ± 10.37	0.38 ± 0.19	0.07 ± 0.03	0.27 ± 0.09	0.72 ± 0.26
Es (native)	7	17.75 ± 6.95	7.28 ± 1.41	2.04 ± 0.42	0.53 ± 0.08	1.08 ± 0.44	3.65 ± 0.70	48.70 ± 10.02	9.29 ± 1.34	42.53 ± 17.24	100.52 ± 21.96	35.46 ± 13.08	9.27 ± 3.28	18.95 ± 8.80	63.67 ± 22.78	0.85 ± 0.31	0.16 ± 0.06	0.75 ± 0.35	1.76 ± 0.65
Es (novel)	-	-	-	-	-	-	-	-	-	-	-	-	-	-	-	-	-	-	-
F (native)	9-10	14.97 ± 4.16	7.15 ± 1.46	1.72 ± 0.52	0.56 ± 0.07	1.35 ± 0.50	3.64 ± 0.98	41.19 ± 12.37	9.84 ± 1.30	53.63 ± 19.77	104.66 ± 30.68	27.29 ± 14.82	8.55 ± 2.95	21.77 ± 13.31	57.61 ± 30.72	0.65 ± 0.35	0.15 ± 0.05	0.86 ± 0.53	1.66 ± 0.93
F (novel)	10	20.43 ± 8.07	6.80 ± 1.04	1.93 ± 0.48	0.51 ± 0.12	1.08 ± 0.42	3.52 ± 0.87	46.05 ± 11.57	8.96 ± 2.07	42.51 ± 16.51	97.52 ± 25.86	38.74 ± 15.07	9.95 ± 2.46	20.69 ± 7.58	69.39 ± 22.53	0.93 ± 0.36	0.17 ± 0.04	0.82 ± 0.30	1.92 ± 0.63
Ed (native)	-	-	-	-	-	-	-	-	-	-	-	-	-	-	-	-	-	-	-
Ed (novel)	8-10	21.69 ± 9.10	7.56 ± 0.76	3.68 ± 0.84	1.09 ± 0.72	3.26 ± 2.27	8.02 ± 2.41	87.86 ± 20.10	19.05 ± 12.68	128.96 ± 89.75	235.60 ± 88.35	79.16 ± 43.47	18.86 ± 8.18	59.74 ± 35.97	152.85 ± 77.32	1.89 ± 1.04	0.33 ± 0.14	2.36 ± 1.42	4.46 ± 2.35
August 2017
A (native)	9-10	26.12 ± 10.70	6.70 ± 1.10	0.74 ± 0.22	0.19 ± 0.03	0.43 ± 0.16	1.42 ± 0.22	17.72 ± 5.18	3.32 ± 0.56	17.01 ± 6.16	39.69 ± 6.71	18.26 ± 6.71	4.71 ± 1.99	10.37 ± 3.86	33.96 ± 9.72	0.44 ± 0.16	0.08 ± 0.03	0.41 ± 0.15	0.94 ± 0.26
A (novel)	10	18.98 ± 7.69	6.08 ± 0.68	0.74 ± 0.21	0.18 ± 0.08	0.37 ± 0.18	1.29 ± 0.38	17.76 ± 5.06	3.09 ± 1.31	14.54 ± 7.18	35.39 ± 11.14	13.52 ± 5.85	3.16 ± 1.76	6.01 ± 1.40	22.69 ± 7.57	0.32 ± 0.14	0.06 ± 0.03	0.24 ± 0.06	0.62 ± 0.18
B	7-8	15.70 ± 9.88	5.50 ± 0.50	1.91 ± 0.88	0.45 ± 0.22	0.72 ± 0.48	3.08 ± 1.51	45.58 ± 21.00	7.88 ± 3.82	28.52 ± 19.01	81.98 ± 41.85	23.86 ± 9.48	5.50 ± 1.83	9.00 ± 4.67	38.36 ± 15.42	0.57 ± 0.23	0.10 ± 0.03	0.36 ± 0.18	1.02 ± 0.43
C	8-9	5.23 ± 1.91	5.64 ± 0.75	2.90 ± 1.01	0.86 ± 0.24	1.30 ± 0.28	5.08 ± 1.57	69.23 ± 24.23	14.99 ± 4.11	51.32 ± 11.13	136.33 ± 40.27	14.20 ± 4.78	4.00 ± 0.86	6.44 ± 2.15	24.65 ± 8.04	0.34 ± 0.11	0.07 ± 0.02	0.25 ± 0.08	0.66 ± 0.22
D	10	16.95 ± 4.45	5.24 ± 0.48	0.67 ± 0.11	0.21 ± 0.03	0.44 ± 0.28	1.33 ± 0.38	16.02 ± 2.67	3.75 ± 0.52	17.47 ± 10.90	37.25 ± 13.25	11.34 ± 3.56	3.70 ± 1.28	7.35 ± 4.63	22.39 ± 8.67	0.27 ± 0.08	0.06 ± 0.02	0.29 ± 0.18	0.63 ± 0.27
Es (native)	10	15.46 ± 5.80	6.57 ± 1.17	1.67 ± 0.49	0.48 ± 0.18	0.57 ± 0.29	2.73 ± 0.86	40.03 ± 11.63	8.39 ± 3.07	22.68 ± 11.45	71.10 ± 23.45	24.30 ± 6.77	6.81 ± 1.69	8.36 ± 3.71	39.47 ± 11.21	0.58 ± 0.16	0.12 ± 0.03	0.33 ± 0.15	1.03 ± 0.31
Es (novel)	-	-	-	-	-	-	-	-	-	-	-	-	-	-	-	-	-	-	-
F (native)	10	13.67 ± 4.10	6.01 ± 0.52	1.38 ± 0.78	0.28 ± 0.13	0.59 ± 0.24	2.25 ± 0.97	32.90 ± 18.76	4.94 ± 2.19	23.41 ± 9.52	61.25 ± 24.20	18.60 ± 10.05	3.91 ± 1.89	7.68 ± 2.41	30.18 ± 12.74	0.44 ± 0.24	0.07 ± 0.03	0.30 ± 0.10	0.82 ± 0.31
F (novel)	10	22.43 ± 4.24	6.00 ± 0.81	0.86 ± 0.21	0.22 ± 0.06	0.94 ± 0.82	2.03 ± 0.87	20.64 ± 5.03	3.86 ± 1.12	37.19 ± 32.46	61.70 ± 33.06	19.41 ± 6.09	4.90 ± 1.45	19.95 ± 14.47	44.25 ± 17.97	0.46 ± 0.15	0.09 ± 0.03	0.79 ± 0.57	1.34 ± 0.65
Ed (native)	6	35.68 ± 9.14	13.83 ± 1.87	5.38 ± 1.05	1.06 ± 0.18	2.54 ± 1.15	8.98 ± 1.04	128.61 ± 25.07	18.48 ± 3.07	100.35 ± 45.56	247.63 ± 36.02	194.31 ± 70.35	37.22 ± 10.23	83.38 ± 25.12	314.91 ± 71.61	4.64 ± 1.68	0.65 ± 0.18	3.29 ± 0.99	8.59 ± 1.66
Ed (novel)	10	27.26 ± 9.24	9.94 ± 0.80	4.23 ± 0.76	1.02 ± 0.22	3.36 ± 1.03	8.61 ± 1.58	100.98 ± 18.16	17.93 ± 3.92	132.72 ± 40.62	251.63 ± 52.22	111.96 ± 31.69	28.07 ± 11.70	84.28 ± 17.95	224.31 ± 53.46	2.68 ± 0.76	0.49 ± 0.20	3.33 ± 0.71	6.50 ± 1.45
