# Supplementary material for: Cold-water coral energy reserves and calcification in contrasting fjord environments
Source: Sci Rep. 2024 Mar 7;14:5649. doi: 10.1038/s41598-024-56280-2 (PMC10920780; doi:10.1038/s41598-024-56280-2)
Supplement: Supplementary file 4 — Supplementary Information 4. [file 41598_2024_56280_MOESM4_ESM.xlsx]

## Sheet: Tabelle1
Fixed effects	Df	Deviance Resid.	Df Resid.	Dev
Proteins (model 1: shallow stations)
season	2	2.942	118	39.7
station	5	25.522	113	12.17
Proteins (model 2: stations A, F, Es, Ed)
station	3	53.89	154	19.85
transplant	1	0.29	153	19.56
station*transplant	2	0.6	151	18.96
Carbohydrates (model 1: shallow stations)
season	2	2.46	116	32.34
station	5	20.71	111	11.63
Carbohydrates (model 2: stations A, F, Es, Ed)
station	3	35.13	152	26.73
transplant	1	0.06	151	26.67
station*transplant	2	0.24	149	26.44
Lipids (model 1: shallow stations)
season	2	3.73	116	36.61
station	5	12.77	111	23.84
Lipids (model 2: stations A, F, Es, Ed)
station	3	62.66	151	48.24
transplant	1	0.06	150	48.18
station*transplant	2	0.31	148	47.88
Total energy reserves (model 1: shallow stations)
season	2	3	115	30.47
station	5	18.25	110	12.22
Total energy reserves (model 2: stations A, F, Es, Ed)
station	3	52.6	149	20.61
transplant	1	0.03	148	20.58
station*transplant	2	0.07	146	20.51
C:N ratio (model 1: shallow stations)
season	2	0.34	115	2.73
station	5	0.46	110	2.27
C:N ratio (model 2: stations A, F, Es, Ed)
station	3	3.55	150	5.53
transplant	1	0.55	149	4.99
station*transplant	2	0.76	147	4.23
Surface area (model 1: shallow stations)
season	2	0.33	118	36.19
station	5	18.26	113	17.93
Surface area (model 2: stations A, F, Es, Ed)
station	3	5.39	156	27.79
transplant	1	0.48	155	27.31
station*transplant	2	5.35	153	21.96
