# Supplementary material for: Cold-water coral energy reserves and calcification in contrasting fjord environments
Source: Sci Rep. 2024 Mar 7;14:5649. doi: 10.1038/s41598-024-56280-2 (PMC10920780; doi:10.1038/s41598-024-56280-2)
Supplement: Supplementary file 5 — Supplementary Information 5. [file 41598_2024_56280_MOESM5_ESM.xlsx]

## Sheet: Tabelle1
Fixed effects	Contrast	Estimate	SE	t ratio	p-value
Proteins (model 1: shallow stations)
season	Jan-Aug	-0.0983	0.1533	-0.642	0.7971
	May-Aug	-0.3328	0.0704	-4.725	<0.001
	Jan-May	-0.2344	0.1533	-1.529	0.2771
station	A-B	-0.7569	0.123	-6.173	<0.001
	A-C	-1.3332	0.121	-11.04	<0.001
	A-D	0.0241	0.118	0.205	1
	A-Es	-0.6994	0.123	-5.697	<0.001
	A-F	-0.5048	0.118	-4.295	<0.001
	B-C	-0.5763	0.126	-4.584	<0.001
	B-D	0.781	0.123	6.369	<0.001
	B-Es	0.0575	0.128	0.45	0.9977
	B-F	0.2521	0.123	2.056	0.3107
	C-D	1.3573	0.121	11.24	<0.001
	C-Es	0.6338	0.126	5.036	<0.001
	C-F	0.8284	0.121	6.86	<0.001
	D-Es	-0.7235	0.123	-5.894	<0.001
	D-F	-0.5289	0.118	-4.5	<0.001
	Es-F	0.1946	0.123	1.585	0.6083
Proteins (model 2: stations A, F, Es, Ed)
station*transplant	A (native) - A (novel)	-0.00173	0.1171	-0.015	1
	F (native) - F (novel)	0.01711	0.0964	0.177	1
	Es (native) - Ed (native)	1.065	0.136	7.809	<0.001
	Ed (native) - Ed (novel)	0.30866	0.1236	2.497	0.1964
Carbohydrates (model 1: shallow stations)
season	Jan-Aug	-0.203	0.1389	-1.463	0.3089
	May-Aug	-0.371	0.0616	-6.02	<0.001
	Jan-May	-0.168	0.1389	-1.209	0.448
station	A-B	-0.6061	0.108	-5.61	<0.001
	A-C	-1.2004	0.106	-11.275	<0.001
	A-D	0.0426	0.104	0.411	0.9985
	A-Es	-0.6621	0.108	-6.115	<0.001
	A-F	-0.4069	0.104	-3.923	0.0012
	B-C	-0.5943	0.109	-5.428	<0.001
	B-D	0.6487	0.107	6.075	<0.001
	B-Es	-0.056	0.111	-0.503	0.9961
	B-F	0.1993	0.107	1.866	0.4231
	C-D	1.243	0.105	11.821	<0.001
	C-Es	0.5383	0.11	4.912	<0.001
	C-F	0.7936	0.105	7.547	<0.001
	D-Es	-0.7047	0.107	-6.592	<0.001
	D-F	-0.4495	0.102	-4.391	<0.001
	Es-F	0.2553	0.107	2.388	0.1604
Carbohydrates (model 2: stations: A, F, Es, Ed)
station*transplant	A (native) - A (novel)	-0.0862	0.14	-0.614	0.9987
	F (native) - F (novel)	0.1136	0.115	0.986	0.9766
	Es (native) - Ed (native)	0.714	0.158	4.511	<0.001
	Ed (native) - Ed (novel)	0.0644	0.144	0.449	0.9998
Lipids (model 1: shallow stations)
season	Jan-Aug	0.108	0.2035	0.53	0.8568
	May-Aug	-0.358	0.0903	-3.961	<0.001
	Jan-May	-0.466	0.2035	-2.287	0.0576
station	A-B	-0.3163	0.157	-2.021	0.3302
	A-C	-0.9386	0.157	-5.996	<0.001
	A-D	0.033	0.15	0.22	0.9999
	A-Es	-0.3986	0.157	-2.543	0.1117
	A-F	-0.5726	0.15	-3.817	0.0019
	B-C	-0.6223	0.163	-3.824	0.0018
	B-D	0.3493	0.157	2.232	0.2231
	B-Es	-0.0822	0.163	-0.504	0.996
	B-F	-0.2563	0.157	-1.637	0.5737
	C-D	0.9716	0.157	6.207	<0.001
	C-Es	0.54	0.163	3.312	0.0119
	C-F	0.366	0.157	2.338	0.1788
	D-Es	-0.4316	0.157	-2.754	0.0651
	D-F	-0.6056	0.15	-4.037	0.0008
	Es-F	-0.174	0.157	-1.111	0.8772
Lipids (model 2: stations: A, F, Es, Ed)
station*transplant	A (native) - A (novel)	0.1071	0.182	0.59	0.999
	F (native) - F (novel)	-0.1114	0.15	-0.742	0.9957
	Es (native) - Ed (native)	1.163	0.205	5.687	<0.001
	Ed (native) - Ed (novel)	-0.0889	0.186	-0.479	0.9997
Total energy reserves (model 1: shallow stations)
season	Jan-Aug	-0.0391	0.145	-0.27	0.9607
	May-Aug	-0.3411	0.0646	-5.277	<0.001
	Jan-May	-0.302	0.145	-2.083	0.0934
station	A-B	-0.55165	0.113	-4.891	<0.001
	A-C	-1.15034	0.113	-10.198	<0.001
	A-D	0.05132	0.108	0.474	0.997
	A-Es	-0.55494	0.113	-4.909	<0.001
	A-F	-0.50576	0.108	-4.672	<0.001
	B-C	-0.59869	0.116	-5.166	<0.001
	B-D	0.60297	0.111	5.409	<0.001
	B-Es	-0.00329	0.116	-0.028	1
	B-F	0.04589	0.111	0.412	0.9985
	C-D	1.20166	0.111	10.78	<0.001
	C-Es	0.5954	0.116	5.127	<0.001
	C-F	0.64459	0.111	5.782	<0.001
	D-Es	-0.60626	0.112	-5.432	<0.001
	D-F	-0.55707	0.107	-5.214	<0.001
	Es-F	0.04919	0.112	0.441	0.9979
Total energy reserves (model 2: stations: A, F, Es, Ed)
station*transplant	A (native) - A (novel)	0.0625	0.126	0.497	0.9997
	F (native) - F (novel)	-0.0207	0.103	-0.202	1
	Es (native) - Ed (native)	1.041	0.143	7.29	<0.001
	Ed (native) - Ed (novel)	0.0787	0.13	0.605	0.9988
C:N ratio (model 1: shallow stations)
season	Jan-Aug	-0.123	0.067	-1.84	0.1565
	May-Aug	-0.102	0.0283	-3.62	0.0009
	Jan-May	0.021	0.0673	0.311	0.948
station	A-B	0.08191	0.049	1.672	0.5502
	A-C	0.00741	0.0482	0.154	1
	A-D	0.07577	0.0469	1.614	0.5892
	A-Es	-0.10683	0.049	-2.179	0.2477
	A-F	-0.04403	0.0476	-0.926	0.94
	B-C	-0.07451	0.0502	-1.484	0.6747
	B-D	-0.00614	0.049	-0.125	1
	B-Es	-0.18874	0.051	-3.699	0.003
	B-F	-0.12594	0.0496	-2.54	0.1127
	C-D	0.06836	0.0482	1.417	0.7164
	C-Es	-0.11424	0.0503	-2.273	0.2053
	C-F	-0.05143	0.0488	-1.053	0.8997
	D-Es	-0.1826	0.049	-3.724	0.0027
	D-F	-0.1198	0.0476	-2.519	0.1186
	Es-F	0.0628	0.0496	1.266	0.8034
C:N ratio (model 2: stations: A, F, Es, Ed)
station*transplant	A (native) - A (novel)	0.0476	0.0551	0.864	0.9891
	F (native) - F (novel)	0.0142	0.0479	0.296	1
	Es (native) - Ed (native)	0.481	0.063	7.641	<0.001
	Ed (native) - Ed (novel)	0.3595	0.0564	6.371	<0.001
Surface area (model 1: shallow stations)
season	Jan-Aug	-0.0668	0.1668	-0.401	0.9154
	May-Aug	0.0686	0.0766	0.895	0.6437
	Jan-May	0.1354	0.1668	0.812	0.6958
station	A-B	0.5186	0.133	3.886	0.0014
	A-C	1.4484	0.131	11.023	<0.001
	A-D	0.3859	0.128	3.017	0.0307
	A-Es	0.343	0.134	2.568	0.1053
	A-F	0.4737	0.128	3.703	0.0029
	B-C	0.9298	0.137	6.797	<0.001
	B-D	-0.1327	0.133	-0.995	0.9198
	B-Es	-0.1756	0.139	-1.263	0.8051
	B-F	-0.045	0.133	-0.337	0.9994
	C-D	-1.0626	0.131	-8.086	<0.001
	C-Es	-1.1054	0.137	-8.072	<0.001
	C-F	-0.9748	0.131	-7.418	<0.001
	D-Es	-0.0429	0.134	-0.321	0.9996
	D-F	0.0878	0.128	0.686	0.9835
	Es-F	0.1306	0.134	0.978	0.9251
Surface area (model 2: stations: A, F, Es, Ed)
station*transplant	A (native) - A (novel)	0.3067	0.119	2.577	0.1641
	F (native) - F (novel)	0.5693	0.1218	4.674	<0.001
	Es (native) - Ed (native)	0.841	0.136	6.193	<0.001
	Ed (native) - Ed (novel)	-0.3319	0.098	-3.387	0.0162
